# Supplementary material for: Linking microarray reporters with protein functions
Source: BMC Bioinformatics. 2007 Sep 26;8:360. doi: 10.1186/1471-2105-8-360 (PMC2140066; doi:10.1186/1471-2105-8-360)
Supplement: Additional file 2 — Local GenMAPP Pathway Ranking Results. This file contains the pathway ranking list, derived from visualizing either Agilent or Incyte reporter IDs to local pathways available in the GenMAPP program. These tables were cleaned out and sorted on pathway improvement ratio ("RefSeq vs New Ratio"). [file 1471-2105-8-360-S2.xls]

## Sheet: Incyte UniGene I Pathway Rankin
Number	MAPP Name	Original	RefSeq	cEMBL Annot	Number On MAPP	MAPP Type	Old Incyte Annotation [%]	RefSeq Incyte Annotation [%]	New Incyte Annotation [%]		New_vs_Old Ratio	RefSeq_vs_Old Ratio	New_vs_RefSeq Ratio
40	Mm_GPCRDB_Class_C_Metabotropic_glutamate_pheromone			1	12	Mol			8.33333
89	Mm_Synthesis_and_Degradation_of_Ketone_Bodies_KEGG	1		2	4	Met	25		50		2
43	Mm_Heme_Biosynthesis	2	2	6	9	Met	22.2222	22.2222	66.6667		3	1	3
36	Mm_Glycogen_Metabolism	4	4	11	23	Met	17.3913	17.3913	47.8261		2.75	1	2.75
14	Mm_Cholesterol_Biosynthesis	3	3	8	15	Met	20	20	53.3333		2.66667	1	2.66667
22	Mm_Eicosanoid_Synthesis	12	4	10	22	Met	54.5455	18.1818	45.4545		0.833333	0.333333	2.5
84	Mm_Small_ligand_GPCRs	7	4	9	19	Mol	36.8421	21.0526	47.3684		1.28571	0.571429	2.25
1	Mm_ACE-Inhibitor_pathway_PharmGKB	1	2	4	8	Phy	12.5	25	50		4	2	2
2	Mm_Acetylcholine_Synthesis	1	1	2	7	Met	14.2857	14.2857	28.5714		2	1	2
88	Mm_Striated_muscle_contraction	15	13	24	45	Phy	33.3333	28.8889	53.3333		1.6	0.866667	1.84615
79	Mm_Regulation_of_Actin_Cytoskeleton_KEGG	39	40	73	148	Cel	26.3514	27.027	49.3243		1.87179	1.02564	1.825
63	Mm_Matrix_Metalloproteinases	11	8	14	25	Mol	44	32	56		1.27273	0.727273	1.75
65	Mm_Monoamine_GPCRs	3	3	5	34	Mol	8.82353	8.82353	14.7059		1.66667	1	1.66667
82	Mm_S1P_Signaling	12	9	15	22	Cel	54.5455	40.9091	68.1818		1.25	0.75	1.66667
11	Mm_Calcium_regulation_in_cardiac_cells	34	44	70	151	Phy	22.5166	29.1391	46.3576		2.05882	1.29412	1.59091
62	Mm_MAPK_signaling_pathway_KEGG	46	51	81	136	Cel	33.8235	37.5	59.5588		1.76087	1.1087	1.58824
24	Mm_ESC_Pluripotency_Pathways	29	36	57	109	Cel	26.6055	33.0275	52.2936		1.96552	1.24138	1.58333
17	Mm_Complement_and_Coagulation_Cascades_KEGG	25	28	44	62	Phy	40.3226	45.1613	70.9677		1.76	1.12	1.57143
64	Mm_Mitochondrial_fatty_acid_betaoxidation	6	7	11	16	Met	37.5	43.75	68.75		1.83333	1.16667	1.57143
44	Mm_HSP70_and_Apoptosis	9	7	11	18	Cel	50	38.8889	61.1111		1.22222	0.777778	1.57143
48	Mm_IL-2_NetPath_14	21	32	50	73	Cel	28.7671	43.8356	68.4932		2.38095	1.52381	1.5625
34	Mm_G13_Signaling_Pathway	13	16	25	36	Cel	36.1111	44.4444	69.4444		1.92308	1.23077	1.5625
85	Mm_Smooth_muscle_contraction	47	56	87	161	Phy	29.1925	34.7826	54.0373		1.85106	1.19149	1.55357
90	Mm_T-Cell-Receptor_NetPath_11	34	47	73	126	Cel	26.9841	37.3016	57.9365		2.14706	1.38235	1.55319
12	Mm_Cell_Cycle_KEGG	35	35	54	86	Cel	40.6977	40.6977	62.7907		1.54286	1	1.54286
78	Mm_Proteasome_Degradation	28	31	47	81	Phy	34.5679	38.2716	58.0247		1.67857	1.10714	1.51613
8	Mm_B_Cell_Receptor_NetPath_12	40	59	89	150	Cel	26.6667	39.3333	59.3333		2.225	1.475	1.50847
25	Mm_Fas_Pathway_and_Stress_Induction_of_HSP_Regulation_Biocarta	13	14	21	38	Cel	34.2105	36.8421	55.2632		1.61538	1.07692	1.5
96	Mm_Unsaturated_Fatty_Acid_Beta_Oxidation_BiGCaT	1	2	3	6	Met	16.6667	33.3333	50		3	2	1.5
91	Mm_TGF_Beta_Signaling_Pathway	11	20	30	51	Cel	21.5686	39.2157	58.8235		2.72727	1.81818	1.5
35	Mm_Glucocorticoid_Mineralocorticoid_Metabolism	4	2	3	13	Met	30.7692	15.3846	23.0769		0.75	0.5	1.5
71	Mm_Nucleotide_Metabolism	10	10	15	17	Met	58.8235	58.8235	88.2353		1.5	1	1.5
52	Mm_IL-6_NetPath_18	30	38	56	97	Cel	30.9278	39.1753	57.732		1.86667	1.26667	1.47368
66	Mm_mRNA_processing_binding_Reactome	104	144	212	551	Cel	18.8748	26.1343	38.4755		2.03846	1.38462	1.47222
33	Mm_G_Protein_Signaling	15	30	44	86	Cel	17.4419	34.8837	51.1628		2.93333	2	1.46667
51	Mm_IL-5_NetPath_17	18	28	41	66	Cel	27.2727	42.4242	62.1212		2.27778	1.55556	1.46429
13	Mm_Cell_Cycle-G1_to_S_control_Reactome	27	31	45	68	Cel	39.7059	45.5882	66.1765		1.66667	1.14815	1.45161
53	Mm_IL-7_NetPath_19	15	20	29	43	Cel	34.8837	46.5116	67.4419		1.93333	1.33333	1.45
59	Mm_Kit-Receptor_NetPath_6	19	27	39	65	Cel	29.2308	41.5385	60		2.05263	1.42105	1.44444
86	Mm_Statin_Pathway_PharmGKB	10	9	13	20	Met	50	45	65		1.3	0.9	1.44444
68	Mm_Nuclear_Receptors	15	14	20	38	Mol	39.4737	36.8421	52.6316		1.33333	0.933333	1.42857
98	Mm_Wnt_NetPath_8	36	45	64	109	Cel	33.0275	41.2844	58.7156		1.77778	1.25	1.42222
41	Mm_GPCRDB_Other	11	12	17	210	Mol	5.2381	5.71429	8.09524		1.54545	1.09091	1.41667
37	Mm_Glycolysis_and_Gluconeogenesis	12	17	24	42	Met	28.5714	40.4762	57.1429		2	1.41667	1.41176
6	Mm_Androgen-Receptor_NetPath_2	41	47	66	106	Cel	38.6792	44.3396	62.2642		1.60976	1.14634	1.40426
21	Mm_EGFR1_NetPath_4	46	77	108	171	Cel	26.9006	45.0292	63.1579		2.34783	1.67391	1.4026
54	Mm_IL-9_NetPath_20	7	10	14	24	Cel	29.1667	41.6667	58.3333		2	1.42857	1.4
3	Mm_Adipogenesis	44	55	77	132	Phy	33.3333	41.6667	58.3333		1.75	1.25	1.4
29	Mm_Fatty_Acid_Beta_Oxidation_Meta_BiGCaT	12	15	21	32	Met	37.5	46.875	65.625		1.75	1.25	1.4
93	Mm_TNF-alpha-NF-kB_NetPath_9	56	76	106	176	Cel	31.8182	43.1818	60.2273		1.89286	1.35714	1.39474
38	Mm_GPCRDB_Class_A_Rhodopsin-like	28	28	39	231	Mol	12.1212	12.1212	16.8831		1.39286	1	1.39286
83	Mm_Signaling_of_Hepatocyte_Growth_Factor_Receptor_Biocarta	6	13	18	34	Cel	17.6471	38.2353	52.9412		3	2.16667	1.38462
49	Mm_IL-3_NetPath_15	38	50	69	96	Cel	39.5833	52.0833	71.875		1.81579	1.31579	1.38
47	Mm_IL-1_NetPath_13	10	16	22	37	Cel	27.027	43.2432	59.4595		2.2	1.6	1.375
67	Mm_Notch_signaling_KEGG	16	16	22	47	Cel	34.0426	34.0426	46.8085		1.375	1	1.375
20	Mm_DNA_replication_Reactome	21	19	26	41	Cel	51.2195	46.3415	63.4146		1.2381	0.904762	1.36842
99	Mm_Wnt_Signaling	21	28	38	62	Cel	33.871	45.1613	61.2903		1.80952	1.33333	1.35714
19	Mm_Delta-Notch_NetPath_3	33	37	50	80	Cel	41.25	46.25	62.5		1.51515	1.12121	1.35135
92	Mm_TGF-beta-Receptor_NetPath_7	44	71	95	148	Cel	29.7297	47.973	64.1892		2.15909	1.61364	1.33803
94	Mm_Translation_Factors	12	21	28	50	Cel	24	42	56		2.33333	1.75	1.33333
61	Mm_MAPK_Cascade	9	15	20	29	Cel	31.0345	51.7241	68.9655		2.22222	1.66667	1.33333
46	Mm_Id_NetPath_5	14	24	32	50	Cel	28	48	64		2.28571	1.71429	1.33333
16	Mm_Complement_Activation_Classical	6	9	12	16	Phy	37.5	56.25	75		2	1.5	1.33333
32	Mm_Focal_adhesion_KEGG	62	81	108	190	Cel	32.6316	42.6316	56.8421		1.74194	1.30645	1.33333
23	Mm_Electron_Transport_Chain	24	27	36	83	Met	28.9157	32.5301	43.3735		1.5	1.125	1.33333
58	Mm_Irinotecan_pathway_PharmGKB	3	3	4	12	Phy	25	25	33.3333		1.33333	1	1.33333
57	Mm_Integrin-mediated_cell_adhesion_KEGG	29	37	49	98	Cel	29.5918	37.7551	50		1.68966	1.27586	1.32432
77	Mm_Prostaglandin_synthesis_regulation	17	16	21	31	Met	54.8387	51.6129	67.7419		1.23529	0.941176	1.3125
56	Mm_Insulin_Signaling	52	64	84	159	Cel	32.7044	40.2516	52.8302		1.61538	1.23077	1.3125
26	Mm_Fatty_Acid_Beta_Oxidation_1_BiGCaT	8	13	17	27	Met	29.6296	48.1481	62.963		2.125	1.625	1.30769
5	Mm_Alpha6-Beta4-Integrin_NetPath_1	26	34	44	66	Cel	39.3939	51.5152	66.6667		1.69231	1.30769	1.29412
76	Mm_Peptide_GPCRs	8	7	9	70	Mol	11.4286	10	12.8571		1.125	0.875	1.28571
10	Mm_Blood_Clotting_Cascade	9	11	14	18	Phy	50	61.1111	77.7778		1.55556	1.22222	1.27273
15	Mm_Circadian_Exercise	17	23	29	49	Phy	34.6939	46.9388	59.1837		1.70588	1.35294	1.26087
74	Mm_p38_MAPK_signaling_pathway	8	16	20	29	Cel	27.5862	55.1724	68.9655		2.5	2	1.25
27	Mm_Fatty_Acid_Beta_Oxidation_2_BiGCaT	3	4	5	6	Met	50	66.6667	83.3333		1.66667	1.33333	1.25
70	Mm_Nucleotide_GPCRs	2	4	5	10	Mol	20	40	50		2.5	2	1.25
9	Mm_Biogenic_Amine_Synthesis	2	4	5	15	Met	13.3333	26.6667	33.3333		2.5	2	1.25
50	Mm_IL-4_NetPath_16	19	33	41	59	Cel	32.2034	55.9322	69.4915		2.15789	1.73684	1.24242
80	Mm_Ribosomal_Proteins	19	31	38	80	Mol	23.75	38.75	47.5		2	1.63158	1.22581
31	Mm_Fatty_Acid_Synthesis_BiGCaT	5	9	11	22	Met	22.7273	40.9091	50		2.2	1.8	1.22222
95	Mm_Triacylglyceride_Synthesis_BiGCaT	6	9	11	24	Met	25	37.5	45.8333		1.83333	1.5	1.22222
18	Mm_Cytokines_and_Inflammatory_Response_Biocarta	10	9	11	24	Phy	41.6667	37.5	45.8333		1.1	0.9	1.22222
28	Mm_Fatty_Acid_Beta_Oxidation_3_BiGCaT	4	5	6	8	Met	50	62.5	75		1.5	1.25	1.2
72	Mm_Ovarian_Infertility_Genes	8	10	12	31	Cel	25.8065	32.2581	38.7097		1.5	1.25	1.2
87	Mm_Steroid_Biosynthesis	4	5	6	13	Met	30.7692	38.4615	46.1538		1.5	1.25	1.2
55	Mm_Inflammatory_Response_Pathway	15	21	25	41	Phy	36.5854	51.2195	60.9756		1.66667	1.4	1.19048
45	Mm_Hypertrophy_model	11	11	13	20	Phy	55	55	65		1.18182	1	1.18182
69	Mm_Nuclear_receptors_in_lipid_metabolism_and_toxicity	13	18	21	33	Met	39.3939	54.5455	63.6364		1.61538	1.38462	1.16667
39	Mm_GPCRDB_Class_B_Secretin-like	5	6	7	13	Mol	38.4615	46.1538	53.8462		1.4	1.2	1.16667
81	Mm_RNA_transcription_Reactome	8	21	24	41	Cel	19.5122	51.2195	58.5366		3	2.625	1.14286
60	Mm_Krebs-TCA_Cycle	7	14	16	29	Met	24.1379	48.2759	55.1724		2.28571	2	1.14286
7	Mm_Apoptosis	39	49	56	83	Cel	46.988	59.0361	67.4699		1.4359	1.25641	1.14286
97	Mm_Urea_cycle_and_metabolism_of_amino_groups_KEGG	10	9	10	20	Met	50	45	50		1	0.9	1.11111
42	Mm_Hedgehog_Netpath_10	7	9	10	22	Cel	31.8182	40.9091	45.4545		1.42857	1.28571	1.11111
73	Mm_Oxidative_Stress	9	11	12	28	Phy	32.1429	39.2857	42.8571		1.33333	1.22222	1.09091
30	Mm_Fatty_Acid_Omega_Oxidation_BiGCaT	3	5	5	7	Met	42.8571	71.4286	71.4286		1.66667	1.66667	1
4	Mm_Alanine_and_aspartate_metabolism_KEGG	2	3	3	12	Met	16.6667	25	25		1.5	1.5	1
75	Mm_Pentose_Phosphate_Pathway	3	3	3	8	Met	37.5	37.5	37.5		1	1	1
	Note that one unique gene can be present in more than one pathway!	1769	2267	3210						< 1	2	14	0
										> 1	94	71	94
										= 1	2	12	3

## Sheet: Agilent Pathway Ranking
Number	MAPP Name	Original	RefSeq	cEMBL Approach	Number On MAPP	MAPP Type	Old Agilent Annotation [%]	RefSeq Agilent Annotation [%]	New Agilent Annotation [%]		New_vs_Old	RefSeq_vs_Old	New_vs_RefSeq
1	Mm_Synthesis_and_Degradation_of_Ketone_Bodies_KEGG	2	1	4	4	Met	50	25	100		2	0.5	4
2	Mm_Heme_Biosynthesis	3	4	9	9	Met	33.3333	44.4444	100		3	1.33333	2.25
3	Mm_GPCRDB_Class_C_Metabotropic_glutamate_pheromone	5	5	11	12	Mol	41.6667	41.6667	91.6667		2.2	1	2.2
4	Mm_GPCRDB_Class_B_Secretin-like	10	8	13	13	Mol	76.9231	61.5385	100		1.3	0.8	1.625
5	Mm_Glucocorticoid_Mineralocorticoid_Metabolism	7	7	11	13	Met	53.8462	53.8462	84.6154		1.57143	1	1.57143
6	Mm_Notch_signaling_KEGG	30	29	45	47	Cel	63.8298	61.7021	95.7447		1.5	0.966667	1.55172
7	Mm_Nuclear_Receptors	24	24	37	38	Mol	63.1579	63.1579	97.3684		1.54167	1	1.54167
8	Mm_Alanine_and_aspartate_metabolism_KEGG	9	8	12	12	Met	75	66.6667	100		1.33333	0.888889	1.5
9	Mm_p38_MAPK_signaling_pathway	19	16	24	29	Cel	65.5172	55.1724	82.7586		1.26316	0.842105	1.5
10	Mm_IL-5_NetPath_17	44	40	60	66	Cel	66.6667	60.6061	90.9091		1.36364	0.909091	1.5
11	Mm_G13_Signaling_Pathway	28	22	33	36	Cel	77.7778	61.1111	91.6667		1.17857	0.785714	1.5
12	Mm_Ribosomal_Proteins	55	47	69	80	Mol	68.75	58.75	86.25		1.25455	0.854545	1.46809
13	Mm_Glycogen_Metabolism	13	13	19	23	Met	56.5217	56.5217	82.6087		1.46154	1	1.46154
14	Mm_IL-2_NetPath_14	51	47	68	73	Cel	69.863	64.3836	93.1507		1.33333	0.921569	1.44681
15	Mm_T-Cell-Receptor_NetPath_11	81	78	112	126	Cel	64.2857	61.9048	88.8889		1.38272	0.962963	1.4359
16	Mm_Eicosanoid_Synthesis	15	14	20	22	Met	68.1818	63.6364	90.9091		1.33333	0.933333	1.42857
17	Mm_Delta-Notch_NetPath_3	57	54	77	80	Cel	71.25	67.5	96.25		1.35088	0.947368	1.42593
18	Mm_B_Cell_Receptor_NetPath_12	100	94	133	150	Cel	66.6667	62.6667	88.6667		1.33	0.94	1.41489
19	Mm_Glycolysis_and_Gluconeogenesis	29	29	41	42	Met	69.0476	69.0476	97.619		1.41379	1	1.41379
20	Mm_Regulation_of_Actin_Cytoskeleton_KEGG	101	97	137	148	Cel	68.2432	65.5405	92.5676		1.35644	0.960396	1.41237
21	Mm_MAPK_signaling_pathway_KEGG	87	82	115	136	Cel	63.9706	60.2941	84.5588		1.32184	0.942529	1.40244
22	Mm_IL-6_NetPath_18	62	60	84	97	Cel	63.9175	61.8557	86.5979		1.35484	0.967742	1.4
23	Mm_IL-1_NetPath_13	28	25	35	37	Cel	75.6757	67.5676	94.5946		1.25	0.892857	1.4
24	Mm_Striated_muscle_contraction	29	28	39	45	Phy	64.4444	62.2222	86.6667		1.34483	0.965517	1.39286
25	Mm_Hedgehog_Netpath_10	15	13	18	22	Cel	68.1818	59.0909	81.8182		1.2	0.866667	1.38462
26	Mm_Translation_Factors	29	32	44	50	Cel	58	64	88		1.51724	1.10345	1.375
27	Mm_Small_ligand_GPCRs	15	14	19	19	Mol	78.9474	73.6842	100		1.26667	0.933333	1.35714
28	Mm_Krebs-TCA_Cycle	20	20	27	29	Met	68.9655	68.9655	93.1034		1.35	1	1.35
29	Mm_Signaling_of_Hepatocyte_Growth_Factor_Receptor_Biocarta	20	20	27	34	Cel	58.8235	58.8235	79.4118		1.35	1	1.35
30	Mm_IL-7_NetPath_19	29	29	39	43	Cel	67.4419	67.4419	90.6977		1.34483	1	1.34483
31	Mm_HSP70_and_Apoptosis	13	12	16	18	Cel	72.2222	66.6667	88.8889		1.23077	0.923077	1.33333
32	Mm_MAPK_Cascade	23	21	28	29	Cel	79.3103	72.4138	96.5517		1.21739	0.913043	1.33333
33	Mm_Complement_Activation_Classical	10	12	16	16	Phy	62.5	75	100		1.6	1.2	1.33333
34	Mm_ACE-Inhibitor_pathway_PharmGKB	6	6	8	8	Phy	75	75	100		1.33333	1	1.33333
35	Mm_Nucleotide_Metabolism	12	12	16	17	Met	70.5882	70.5882	94.1176		1.33333	1	1.33333
36	Mm_Integrin-mediated_cell_adhesion_KEGG	66	61	81	98	Cel	67.3469	62.2449	82.6531		1.22727	0.924242	1.32787
37	Mm_TGF-beta-Receptor_NetPath_7	104	99	131	148	Cel	70.2703	66.8919	88.5135		1.25962	0.951923	1.32323
38	Mm_Focal_adhesion_KEGG	128	122	161	190	Cel	67.3684	64.2105	84.7368		1.25781	0.953125	1.31967
39	Mm_Complement_and_Coagulation_Cascades_KEGG	43	44	58	62	Phy	69.3548	70.9677	93.5484		1.34884	1.02326	1.31818
40	Mm_EGFR1_NetPath_4	125	117	154	171	Cel	73.0994	68.4211	90.0585		1.232	0.936	1.31624
41	Mm_IL-9_NetPath_20	18	16	21	24	Cel	75	66.6667	87.5		1.16667	0.888889	1.3125
42	Mm_Circadian_Exercise	32	32	42	49	Phy	65.3061	65.3061	85.7143		1.3125	1	1.3125
43	Mm_Androgen-Receptor_NetPath_2	71	72	94	106	Cel	66.9811	67.9245	88.6792		1.32394	1.01408	1.30556
44	Mm_Insulin_Signaling	111	106	138	159	Cel	69.8113	66.6667	86.7925		1.24324	0.954955	1.30189
45	Mm_Electron_Transport_Chain	45	51	66	83	Met	54.2169	61.4458	79.5181		1.46667	1.13333	1.29412
46	Mm_mRNA_processing_binding_Reactome	307	290	374	551	Cel	55.7169	52.6316	67.8766		1.21824	0.944625	1.28966
47	Mm_Kit-Receptor_NetPath_6	47	42	54	65	Cel	72.3077	64.6154	83.0769		1.14894	0.893617	1.28571
48	Mm_IL-4_NetPath_16	43	39	50	59	Cel	72.8814	66.1017	84.7458		1.16279	0.906977	1.28205
49	Mm_Smooth_muscle_contraction	113	116	148	161	Phy	70.1863	72.0497	91.9255		1.30973	1.02655	1.27586
50	Mm_IL-3_NetPath_15	72	69	88	96	Cel	75	71.875	91.6667		1.22222	0.958333	1.27536
51	Mm_TGF_Beta_Signaling_Pathway	40	37	47	51	Cel	78.4314	72.549	92.1569		1.175	0.925	1.27027
52	Mm_Fas_Pathway_and_Stress_Induction_of_HSP_Regulation_Biocarta	29	27	34	38	Cel	76.3158	71.0526	89.4737		1.17241	0.931034	1.25926
53	Mm_G_Protein_Signaling	64	63	79	86	Cel	74.4186	73.2558	91.8605		1.23438	0.984375	1.25397
54	Mm_Urea_cycle_and_metabolism_of_amino_groups_KEGG	18	16	20	20	Met	90	80	100		1.11111	0.888889	1.25
55	Mm_Nuclear_receptors_in_lipid_metabolism_and_toxicity	24	24	30	33	Met	72.7273	72.7273	90.9091		1.25	1	1.25
56	Mm_Cholesterol_Biosynthesis	9	8	10	15	Met	60	53.3333	66.6667		1.11111	0.888889	1.25
57	Mm_Wnt_NetPath_8	78	73	91	109	Cel	71.5596	66.9725	83.4862		1.16667	0.935897	1.24658
58	Mm_Peptide_GPCRs	54	54	67	70	Mol	77.1429	77.1429	95.7143		1.24074	1	1.24074
59	Mm_Fatty_Acid_Synthesis_BiGCaT	15	17	21	22	Met	68.1818	77.2727	95.4545		1.4	1.13333	1.23529
60	Mm_TNF-alpha-NF-kB_NetPath_9	131	128	158	176	Cel	74.4318	72.7273	89.7727		1.20611	0.977099	1.23437
61	Mm_Alpha6-Beta4-Integrin_NetPath_1	49	47	58	66	Cel	74.2424	71.2121	87.8788		1.18367	0.959184	1.23404
62	Mm_RNA_transcription_Reactome	33	30	37	41	Cel	80.4878	73.1707	90.2439		1.12121	0.909091	1.23333
63	Mm_Proteasome_Degradation	50	52	64	81	Phy	61.7284	64.1975	79.0123		1.28	1.04	1.23077
64	Mm_Monoamine_GPCRs	27	26	32	34	Mol	79.4118	76.4706	94.1176		1.18519	0.962963	1.23077
65	Mm_Steroid_Biosynthesis	8	9	11	13	Met	61.5385	69.2308	84.6154		1.375	1.125	1.22222
66	Mm_Statin_Pathway_PharmGKB	15	14	17	20	Met	75	70	85		1.13333	0.933333	1.21429
67	Mm_Calcium_regulation_in_cardiac_cells	114	114	137	151	Phy	75.4967	75.4967	90.7285		1.20175	1	1.20175
68	Mm_Prostaglandin_synthesis_regulation	26	25	30	31	Met	83.871	80.6452	96.7742		1.15385	0.961538	1.2
69	Mm_Id_NetPath_5	43	40	48	50	Cel	86	80	96		1.11628	0.930233	1.2
70	Mm_Adipogenesis	102	102	122	132	Phy	77.2727	77.2727	92.4242		1.19608	1	1.19608
71	Mm_GPCRDB_Other	110	113	135	210	Mol	52.381	53.8095	64.2857		1.22727	1.02727	1.19469
72	Mm_Cell_Cycle-G1_to_S_control_Reactome	55	53	63	68	Cel	80.8824	77.9412	92.6471		1.14545	0.963636	1.18868
73	Mm_Cell_Cycle_KEGG	67	64	76	86	Cel	77.907	74.4186	88.3721		1.13433	0.955224	1.1875
74	Mm_Wnt_Signaling	46	44	52	62	Cel	74.1935	70.9677	83.871		1.13043	0.956522	1.18182
75	Mm_ESC_Pluripotency_Pathways	83	81	95	109	Cel	76.1468	74.3119	87.156		1.14458	0.975904	1.17284
76	Mm_Acetylcholine_Synthesis	6	6	7	7	Met	85.7143	85.7143	100		1.16667	1	1.16667
77	Mm_Fatty_Acid_Omega_Oxidation_BiGCaT	6	6	7	7	Met	85.7143	85.7143	100		1.16667	1	1.16667
78	Mm_Oxidative_Stress	17	18	21	28	Phy	60.7143	64.2857	75		1.23529	1.05882	1.16667
79	Mm_GPCRDB_Class_A_Rhodopsin-like	176	179	208	231	Mol	76.1905	77.4892	90.0433		1.18182	1.01705	1.16201
80	Mm_Mitochondrial_fatty_acid_betaoxidation	12	13	15	16	Met	75	81.25	93.75		1.25	1.08333	1.15385
81	Mm_Matrix_Metalloproteinases	22	20	23	25	Mol	88	80	92		1.04545	0.909091	1.15
82	Mm_Fatty_Acid_Beta_Oxidation_1_BiGCaT	22	23	26	27	Met	81.4815	85.1852	96.2963		1.18182	1.04545	1.13043
83	Mm_Apoptosis	71	69	78	83	Cel	85.5422	83.1325	93.9759		1.09859	0.971831	1.13043
84	Mm_S1P_Signaling	15	16	18	22	Cel	68.1818	72.7273	81.8182		1.2	1.06667	1.125
85	Mm_Ovarian_Infertility_Genes	24	26	29	31	Cel	77.4194	83.871	93.5484		1.20833	1.08333	1.11538
86	Mm_Inflammatory_Response_Pathway	32	33	36	41	Phy	78.0488	80.4878	87.8049		1.125	1.03125	1.09091
87	Mm_Fatty_Acid_Beta_Oxidation_Meta_BiGCaT	27	28	30	32	Met	84.375	87.5	93.75		1.11111	1.03704	1.07143
88	Mm_Blood_Clotting_Cascade	15	15	16	18	Phy	83.3333	83.3333	88.8889		1.06667	1	1.06667
89	Mm_DNA_replication_Reactome	34	35	37	41	Cel	82.9268	85.3659	90.2439		1.08824	1.02941	1.05714
90	Mm_Hypertrophy_model	18	18	19	20	Phy	90	90	95		1.05556	1	1.05556
91	Mm_Cytokines_and_Inflammatory_Response_Biocarta	21	21	22	24	Phy	87.5	87.5	91.6667		1.04762	1	1.04762
92	Mm_Triacylglyceride_Synthesis_BiGCaT	22	21	22	24	Met	91.6667	87.5	91.6667		1	0.954545	1.04762
93	Mm_Biogenic_Amine_Synthesis	14	14	14	15	Met	93.3333	93.3333	93.3333		1	1	1
94	Mm_Nucleotide_GPCRs	8	8	8	10	Mol	80	80	80		1	1	1
95	Mm_Pentose_Phosphate_Pathway	7	7	7	8	Met	87.5	87.5	87.5		1	1	1
96	Mm_Irinotecan_pathway_PharmGKB	7	7	6	12	Phy	58.3333	58.3333	50		0.857143	1	0.857143
97	Mm_Fatty_Acid_Beta_Oxidation_2_BiGCaT	6	6	5	6	Met	100	100	83.3333		0.833333	1	0.833333
98	Mm_Unsaturated_Fatty_Acid_Beta_Oxidation_BiGCaT	6	6	5	6	Met	100	100	83.3333		0.833333	1	0.833333
	Mm_Fatty_Acid_Beta_Oxidation_3_BiGCaT	8	8	6	8	Met	100	100	75		0.75	1	0.75
										< 1	4	52	4
	Note that one unique gene can be present in more than one pathway!	4292	4163	5325					10	> 1	91	20	92
										= 1	4	27	3
